# Supplementary material for: Calorie restriction is the most reasonable anti-ageing intervention: a meta-analysis of survival curves
Source: Sci Rep. 2018 Apr 10;8:5779. doi: 10.1038/s41598-018-24146-z (PMC5893623; doi:10.1038/s41598-018-24146-z)
Supplement: Supplementary file 2 — Supplementary Data S1 [file 41598_2018_24146_MOESM2_ESM.xlsx]

## Sheet: Sheet 1
Supplementary Data S1
Data No.	Reference No.	Anti-aging interventions	a-control	b-control	SSE-control	a-case	b-case	SSE-case	Spieces	Strains	Sex	TEMP(°C)	Culture medium	Classification	Classified by pharmacological effects within medications	Classified by clinical application within medications	Classified by medication properties	Classified by signaling pathways
1	con1	DhHP-6	0.0067	0.1983	0.000915044	0.0021	0.2237	0.000526087	C. elegans	Wild type N2	Hermaphrodite	20	NGM	Medication	Antioxidants	Nervous system	Chemical	Insulin pathway (DAF-16)
2	con2	Aspirin	0.0047	0.2179	0.00249176	0.0011	0.2684	0.00179062	C. elegans	Wild type N2	Hermaphrodite	20	NGM	Medication	Antioxidants	Nervous system	Chemical	Insulin pathway (DAF-16)
3	con2	Salicylic acid	0.0047	0.2179	0.00249176	0.001	0.2972	0.0019748	C. elegans	Wild type N2	Hermaphrodite	20	NGM	Medication	Antioxidants	Nervous system	Chemical	Insulin pathway (DAF-16)
4	con4	Viili	0.0088	0.1621	0.00713712	0.0108	0.1118	0.00657694	C. elegans	Wild type N2	Hermaphrodite	20	NGM	Medication	Gastrointestinal microbiota	Cardiovascular and blood system	Natural medicine	Others
5	con7	Quercetin	0.0015	0.2708	0.00219707	0.00084265	0.2162	0.00359237	C. elegans	Wild type N2	Hermaphrodite	20	NGM+5-FU	Medication	Antioxidants	Cardiovascular and blood system	Natural medicine	Insulin pathway (DAF-16)
6	con8	Metformin	0.0037	0.2256	0.00338246	0.0011	0.2251	0.000700265	C. elegans	Wild type N2	Hermaphrodite	20	NGM	Medication	Hypoglycaemic	Secretion system	Chemical	AMPK related pathway (SKN-1)
7	con9	Valproic acid	0.0017	0.291	0.00234272	0.0025	0.1587	0.000486197	C. elegans	Wild type N2	Hermaphrodite	20	NGM	Medication	Antiepileptic	Nervous system	Chemical	Insulin pathway (DAF-16)
8	con9	Kanamycin	0.00087691	0.3012	0.00042489	0.0031	0.167	0.000371084	C. elegans	Wild type N2	Hermaphrodite	20	NGM	Medication	Gastrointestinal microbiota	Chemotherapeutic	Biological product	Others
9	con9	VPD6	0.00078473	0.3058	0.000184258	0.0028	0.1699	0.000352683	C. elegans	Wild type N2	Hermaphrodite	20	NGM	Medication	Antiepileptic	Nervous system	Chemical	Neuron activity
10	con9	TRI28	0.0018	0.2831	0.000506391	0.004	0.126	0.00197753	C. elegans	Wild type N2	Hermaphrodite	20	NGM	Medication	Antiepileptic	Nervous system	Chemical	Neuron activity
11	con9	ETH28	0.0012	0.3701	0.00238301	0.0026	0.2012	0.00745824	C. elegans	Wild type N2	Hermaphrodite	20	NGM	Medication	Antiepileptic	Nervous system	Chemical	Neuron activity
12	con10	Nano-Pt	0.00026911	0.3713	0.000354859	0.00048712	0.2636	0.00195309	C. elegans	Wild type N2	Hermaphrodite	20	S-medium	Medication	Antioxidants	Chemotherapeutic	Chemical	Others
13	con13	Ethosuximide	0.00099123	0.3138	0.0007982	0.0027	0.1966	0.000617934	C. elegans	Wild type N2	Hermaphrodite	20	NGM	Medication	Antiepileptic	Nervous system	Chemical	Neuron activity
14	con14	Tocotrienols	0.0017	0.2888	0.00155388	0.00019645	0.351	0.0007179	C. elegans	Wild type N2	Hermaphrodite	20	NGM+5-FU	Medication	Antioxidants	Cardiovascular and blood system	Chemical	Others
15	con15_1	Resveratrol	0.0019	0.2263	0.00124901	0.00092389	0.2307	0.00121484	C. elegans	Wild type N2	Hermaphrodite	20	NGM	Medication	Antioxidants	Cardiovascular and blood system	Natural medicine	AMPK related pathway (SKN-1)
16	con15_3	eat-2(ad1116)	0.00023386	0.42	0.00241026	0.0017	0.2189	0.00135258	C. elegans	Wild type N2	Hermaphrodite	20	NGM	Gene				Genes associated with CR
17	con19	wuIs155	0.0043	0.2296	0.00369989	0.0019	0.2183	0.0022092	C. elegans	Wild type N2	Hermaphrodite	20	NGM+5-FU	Gene				Other
18	con19	wuIs156	0.0043	0.2296	0.00369989	0.0023	0.1758	0.000904034	C. elegans	Wild type N2	Hermaphrodite	20	NGM+5-FU	Gene				Other
19	con19	wuEx118	0.0043	0.2296	0.00369989	0.002	0.1984	0.00108275	C. elegans	Wild type N2	Hermaphrodite	20	NGM+5-FU	Gene				Other
20	con20	lip-1	0.0002	0.4025	0.00490494	0.00046679	0.2671	0.000291511	C. elegans	Wild type N2	Hermaphrodite	20	NGM	Gene				Other
21	con23	sod-2(gk257)	0.00080746	0.2961	0.00061079	0.0018	0.1674	0.000883166	C. elegans	Wild type N2	Hermaphrodite	20	NGM+5-FU	Gene				Other
22	con23	sod-2(ok1030)	0.00080746	0.2961	0.00061079	0.00075428	0.1797	0.00054185	C. elegans	Wild type N2	Hermaphrodite	20	NGM+5-FU	Gene				Other
23	con30	seg-1;gas-1	0.004	0.2562	0.00200198	0.0036	0.2489	0.00155579	C. elegans	Wild type N2	Hermaphrodite	20	NGM	Gene				Other
24	con33	daf-2	0.0033	0.2003	0.00118793	0.00060884	0.1072	0.000260308	C. elegans	Wild type N2	Hermaphrodite	20	NGM	Gene				Genes associated with CR
25	con35	egl-4(ks60)	0.0035	0.269	0.00202407	0.0084	0.1056	0.00355402	C. elegans	Wild type N2	Hermaphrodite	20	NGM	Gene				Other
26	con35	egl-4(ks61)	0.0035	0.269	0.00202407	0.0065	0.1138	0.00293534	C. elegans	Wild type N2	Hermaphrodite	20	NGM	Gene				Other
27	con36	DR1786	0.00087888	0.3263	0.00193789	0.0039	0.1915	0.00245255	C. elegans	Wild type N2	Hermaphrodite	20	NGM+5-FU	Gene				Genes associated with CR
28	con40	eat-2(ad1116) +vector	0.0018	0.2022	0.000525376	0.0025	0.1277	0.000992977	C. elegans	Wild type N2	Hermaphrodite	20	NGM+5-FU	Gene				Genes associated with CR
29	con45	eat-2(ad1116) +vector	0.0013	0.2956	0.000196724	0.0026	0.1737	0.0016095	C. elegans	Wild type N2	Hermaphrodite	20	S-medium	Gene				Genes associated with CR
30	con47_1	eat-2(ad465)	0.0015	0.2305	0.00333565	0.00057749	0.2167	0.00167888	C. elegans	Wild type N2	Hermaphrodite	20	NGM+5-FU	Gene				Genes associated with CR
31	con54	eat-2(ad465)	0.00039121	0.3302	0.000434713	0.00047366	0.2489	0.00341613	C. elegans	Wild type N2	Hermaphrodite	20	NGM	Gene				Genes associated with CR
32	con54	eat-2(ad453)	0.00039121	0.3302	0.000434713	0.00019645	0.2628	0.000813308	C. elegans	Wild type N2	Hermaphrodite	20	NGM	Gene				Genes associated with CR
33	con54	eat-2(ad1113)	0.00039121	0.3302	0.000434713	0.00098844	0.1734	0.00191484	C. elegans	Wild type N2	Hermaphrodite	20	NGM	Gene				Genes associated with CR
34	con54	eat-2(ad1116)	0.00039121	0.3302	0.000434713	0.0023	0.1162	0.00157197	C. elegans	Wild type N2	Hermaphrodite	20	NGM	Gene				Genes associated with CR
35	con46	N2 GD1	0.0025	0.2579	0.00049397	8.847e-05	0.2894	0.00114196	C. elegans	Wild type N2	Hermaphrodite	20	NGM	CR
36	con47_1	DR	0.00025948	0.3471	0.000510702	9.8857e-05	0.3132	0.00122681	C. elegans	Wild type N2	Hermaphrodite	20	NGM+5-FU	CR
37	con47_3	N2 sDR	0.00023386	0.42	0.00241026	0.00020068	0.3023	0.0006393	C. elegans	Wild type N2	Hermaphrodite	20	NGM+5-FU	CR
38	con47_4	DR	0.00026003	0.3433	0.000474514	0.0001179	0.3041	0.00130338	C. elegans	Wild type N2	Hermaphrodite	20	NGM+5-FU	CR
39	con49	DR 90%	3.6667e-05	0.4978	0.00101404	8.7571e-05	0.3761	0.000585985	C. elegans	Wild type N2	Hermaphrodite	20	NGM+5-FU	CR
40	con49	DR-FD	3.6667e-05	0.4978	0.00101404	3.4273e-05	0.3107	0.000595745	C. elegans	Wild type N2	Hermaphrodite	20	NGM+5-FU	CR
41	con50_1	DR	0.00046699	0.3168	0.000385987	0.00083295	0.2218	0.000563949	C. elegans	Wild type N2	Hermaphrodite	20	NGM	CR
42	con50_2	sDR	0.00015641	0.4889	0.00210238	0.00024976	0.3078	0.000939842	C. elegans	Wild type N2	Hermaphrodite	20	NGM	CR
43	con55	Glucose restriction	0.0014	0.3077	0.00193504	0.0019	0.2167	0.00218177	C. elegans	Wild type N2	Hermaphrodite	20	NGM	CR
44	con60	DR	0.0071	0.1837	0.00606782	0.00099779	0.1515	0.000648246	C. elegans	Wild type N2	Hermaphrodite	20	NGM	CR
45	con62	DD	0.00095387	0.3007	0.00383717	0.0022	0.108	0.00113387	C. elegans	Wild type N2	Hermaphrodite	20	NGM	CR
46	con63	DR	0.0034	0.2677	0.000697688	0.0049	0.1209	0.000429468	C. elegans	Wild type N2	Hermaphrodite	20	NGM	CR
47	con65_1	Rhodiola rosea	0.0089	0.0985	0.000446808	0.0032	0.1218	0.00105797	Drosophila	B line of Rose	Male	25	1xSY	Medication	Hypoglycaemic	Hypoglycaemic	Natural medicine
48	con65_2	Rhodiola rosea	0.0084	0.0858	0.000635155	0.003	0.1074	0.0011948	Drosophila	B line of Rose	Female	25	1xSY	Medication	Hypoglycaemic	Hypoglycaemic	Natural medicine
49	con66	PBA	0.00038403	0.0902	0.000275206	0.0013	0.0494	0.000861006	Drosophila	w1118	Both	25	SY/C	Medication	Antiepileptic	Nervous system	Chemical
50	con66	PBA 10mM	0.00013952	0.3769	0.00186	0.0015	0.1636	0.000403	Drosophila	w1118	Both	29	SY/C	Medication	Antiepileptic	Nervous system	Chemical
51	con66	PBA 10mM	0.00058206	0.1803	0.000454	0.0011	0.1019	0.000882	Drosophila	Canton-S	Both	29	SY/C	Medication	Antiepileptic	Nervous system	Chemical
52	con67	Epitalon 1E-63	0.0024	0.0881	0.000606861	0.0013	0.0876	0.000768084	Drosophila	Canton-S	Male	25	1xSY	Medication	Antioxidants	Immunemodulator	Chemical
53	con67	Epitalon 1E-62	0.0024	0.0884	0.000537387	0.0013	0.089	0.000829885	Drosophila	Canton-S	Male	25	1xSY	Medication	Antioxidants	Immunemodulator	Chemical
54	con67	Epitalon 1E-61	0.0057	0.0705	0.00122498	0.0021	0.0976	0.000556922	Drosophila	Canton-S	Male	25	1xSY	Medication	Antioxidants	Immunemodulator	Chemical
55	con67	Epitalon 5E-60	0.002	0.1023	0.000657855	0.0011	0.1089	0.000371517	Drosophila	Canton-S	Male	25	1xSY	Medication	Antioxidants	Immunemodulator	Chemical
56	con68_1	Lipoic acid 0.005%	0.0012	0.0522	0.0001977	0.00054498	0.0638	0.000298355	Drosophila	Canton-S	Male	25	SY/C	Medication	Antioxidants	Hypoglycaemic	Chemical
57	con68_2	Lipoic acid0.005%	0.0016	0.0631	0.000296788	0.0013	0.0572	0.000431593	Drosophila	Canton-S	Female	25	SY/C	Medication	Antioxidants	Hypoglycaemic	Chemical
58	con68_3	Resveratrol 200uM	0.0014	0.0495	0.000256691	0.0013	0.0443	0.000276281	Drosophila	Canton-S	Male	25	SY/C	Medication	Antioxidants	Cardiovascular and blood system	Natural medicine
59	con68_4	Resveratrol 200uM	0.0018	0.0604	0.000279225	0.0027	0.0391	0.000307793	Drosophila	Canton-S	Female	25	SY/C	Medication	Antioxidants	Cardiovascular and blood system	Natural medicine
60	con69_1	Trichostatin A	0.0019	0.2017	0.000509933	0.0012	0.16	0.000404188	Drosophila	Canton-S	Female	29	1xSY	Medication	Gastrointestinal microbiota	Chemotherapeutic	Biological product
61	con69_2	Trichostatin A	0.003	0.1921	0.000252211	0.00084681	0.1906	0.000331532	Drosophila	Canton-S	Male	29	1xSY	Medication	Gastrointestinal microbiota	Chemotherapeutic	Biological product
62	con70	Curcumin 50	0.0046	0.0507	0.000215556	0.004	0.0457	0.000524729	Drosophila	Canton-S	Female	25	1xSY	Medication	Antioxidants	Chemotherapeutic	Natural medicine
63	con70	Curcumin 100	0.0046	0.0507	0.000215556	0.0024	0.0516	0.000532041	Drosophila	Canton-S	Female	25	1xSY	Medication	Antioxidants	Chemotherapeutic	Natural medicine
64	con71	Epicatechin	0.006	0.0405	0.00426049	5.8387e-05	0.1433	0.00279705	Drosophila	Canton-S	Male	25	1xSY	Medication	Antioxidants	Cardiovascular and blood system	Natural medicine
65	con72_1	D-chiro-inositol 20uM	0.0014	0.0779	0.000604122	0.00084253	0.0734	0.000568493	Drosophila	Canton-S	Male	25	1xSY	Medication	Hypoglycaemic	Hypoglycaemic	Chemical
66	con72_2	D-chiro-inositol 20uM	0.0038	0.0644	0.000783581	0.0019	0.0753	0.000700862	Drosophila	Canton-S	Female	25	1xSY	Medication	Hypoglycaemic	Hypoglycaemic	Chemical
67	con72_3	Pinitol 20uM	0.0031	0.0572	0.00033406	0.0016	0.0675	0.000648776	Drosophila	Canton-S	Male	25	1xSY	Medication	Hypoglycaemic	Hypoglycaemic	Chemical
68	con72_4	Pinitol 20uM	0.0049	0.0569	0.000212494	0.0039	0.058	0.000232751	Drosophila	Canton-S	Female	25	1xSY	Medication	Hypoglycaemic	Hypoglycaemic	Chemical
69	con73_1	Rapamycin	0.00026623	0.1129	0.00101725	6.3619e-05	0.1265	0.000781503	Drosophila	Canton-S	Male	25	1xSY	Medication	Antineoplastic	Chemotherapeutic	Biological product
70	con73_2	Rapamycin	0.00023384	0.1147	0.000774654	2.1184e-05	0.1509	0.000844051	Drosophila	Canton-S	Female	25	1xSY	Medication	Antineoplastic	Chemotherapeutic	Biological product
71	con74_1	Major royal jelly proteins 5%	0.0018	0.1152	0.000775996	0.00082199	0.1231	0.000289939	Drosophila	Canton-S	Male	25	SY/C	Medication	Antioxidants	Cardiovascular and blood system	Natural medicine
72	con74_2	Major royal jelly proteins 5%	0.0041	0.094	0.000393186	0.0028	0.0978	0.000175988	Drosophila	Canton-S	Female	25	SY/C	Medication	Antioxidants	Cardiovascular and blood system	Natural medicine
73	con75	Brazilian Pampa Biome Honey	0.0247	0.1055	0.00461772	0.0061	0.0342	0.00019137	Drosophila	Canton-S	Male	20	SY/C	Medication	Antioxidants	Immunemodulator	Natural medicine
74	con76_1	Lamotrigine	0.0057	0.1116	0.000694115	0.0046	0.0988	0.000628204	Drosophila	Ives	Female	25	banana-molasses	Medication	Antiepileptic	Nervous system	Chemical
75	con76_1	Lamotrigine	0.0078	0.1113	0.000254596	0.0061	0.1002	0.000873891	Drosophila	Ives	Male	25	banana-molasses	Medication	Antiepileptic	Nervous system	Chemical
76	con77	Melatonin	0.0061	0.058	0.00125572	0.0041	0.0562	0.00107637	Drosophila	Oregon	Male	25	SY/C	Medication	Antioxidants	Immunemodulator	Natural medicine
77	con78_1	IYS1	0.00081448	0.134	0.00220941	0.00057313	0.1129	0.00158761	Drosophila	Oregon wild strain	Female	25	SY/C	Medication	Antioxidants	Immunemodulator	Natural medicine
78	con78_2	IYS4	0.0047	0.0941	0.00171969	0.0027	0.0948	0.000798173	Drosophila	Oregon wild strain	Male	25	SY/C	Medication	Antioxidants	Immunemodulator	Natural medicine
79	con79	Rosmarinus offcinalis extract	0.0012	0.0798	0.00037958	0.0008076	0.0759	0.000339385	Drosophila	Oregon	Male	25	SY/C	Medication	Antioxidants	Immunemodulator	Natural medicine
80	con80	Berberine	0.0768	0.1515	0.000118095	0.0338	0.2202	0.00100779	Drosophila	Oregon	Female	23	SY/C	Medication	Gastrointestinal microbiota	Chemotherapeutic	Natural medicine
81	con81	Minocycline	0.00083166	0.0963	0.00187734	0.00065568	0.056	0.00105096	Drosophila	Oregon wild strain	Male	25	SY/C	Medication	Gastrointestinal microbiota	Chemotherapeutic	Biological product
82	con82	Cu 31	0.0012	0.0795	0.00296718	1.6641e-05	0.1706	0.0016316	Drosophila	Oregon	Female	25	SY/C	Medication	Antioxidants	Immunemodulator	Chemical
83	con83_1	GLT	3.5918e-05	0.1861	0.00127594	6.872e-06	0.1774	0.00102732	Drosophila	Oregon K	Male	25	SY/C	Medication	Antineoplastic	Chemotherapeutic	Natural medicine
84	con83_2	GLT	3.437e-05	0.1828	0.00126635	2.5591e-07	0.2494	0.00201214	Drosophila	Oregon K	Female	25	SY/C	Medication	Antineoplastic	Chemotherapeutic	Natural medicine
85	con84	Phloridzin 20mg	0.0054	0.0559	0.000260969	0.0032	0.0596	0.000340055	Drosophila	Oregon	Male	25	SY/C	Medication	Antioxidants	Hypoglycaemic	Natural medicine
86	con85	Choerospondias axillaries extract 10mg	0.0054	0.0563	0.000255627	0.0048	0.0485	0.000535527	Drosophila	Oregon K	Male	25	SY/C	Medication	Antiepileptic	Nervous system	Natural medicine
87	con86	Purple sweet potato extraction 16mg/ml	0.0044	0.0643	0.000262559	0.0015	0.0805	0.000335354	Drosophila	Oregon K	Male	25	SY/C	Medication	Antioxidants	Immunemodulator	Natural medicine
88	con87	N-acetylcysteine	0.0021	0.1007	0.000875618	0.0011	0.0996	0.000474849	Drosophila	Oregon R	Male	25	SY/C	Medication	Antioxidants	Chemotherapeutic	Chemical
89	con88	Black tea theaflavins	0.00041252	0.1019	0.00119904	7.6922e-05	0.1266	0.0010034	Drosophila	Oregon-R-C (OR wild fly)	Male	25	SY/C	Medication	Antioxidants	Cardiovascular and blood system	Natural medicine
90	con88	Black tea theaflavins	0.00041252	0.1019	0.00119904	9.4684e-05	0.1223	0.000414518	Drosophila	Oregon-R-C (OR wild fly)	Male	25	SY/C	Medication	Antioxidants	Cardiovascular and blood system	Natural medicine
91	con89	Apple Polyphenols	0.00015954	0.1229	0.000298715	7.8276e-05	0.1337	0.000171188	Drosophila	Oregon-R-C (OR wild fly)	Male	25	SY/C	Medication	Antioxidants	Cardiovascular and blood system	Natural medicine
92	con89	Apple Polyphenols	0.00015954	0.1229	0.000298715	6.5432e-05	0.1309	0.000275515	Drosophila	Oregon-R-C (OR wild fly)	Male	25	SY/C	Medication	Antioxidants	Cardiovascular and blood system	Natural medicine
93	con90	Blueberry extract	0.00040578	0.1102	0.00110229	0.00023626	0.1192	0.000697497	Drosophila	Oregon-R-C (OR wild fly)	Male	25	SY/C	Medication	Antioxidants	Cardiovascular and blood system	Natural medicine
94	con90	Blueberry extract	0.00040578	0.1102	0.00110229	0.00011404	0.1265	0.000192215	Drosophila	Oregon-R-C (OR wild fly)	Male	25	SY/C	Medication	Antioxidants	Cardiovascular and blood system	Natural medicine
95	con91	Black rice extract	0.00015766	0.15	0.000514903	0.0008869	0.0854	0.000657071	Drosophila	Oregon-R-C (OR wild fly)	Male	22	SY/C	Medication	Antioxidants	Immunemodulator	Natural medicine
96	con92	Simvastatin	0.0031	0.089	0.00129218	0.00073259	0.1006	0.000291236	Drosophila	Oregon-R-C (OR wild fly)	Male	25	SY/C	Medication	Hypoglycaemic	Cardiovascular and blood system	Chemical
97	con93	Haematococcus pluvialis	6.9518e-05	0.0977	0.000260644	4.6106e-05	0.099	0.000367975	Drosophila	Oregon-R-C (OR wild fly)	Male	25	SY/C	Medication	Antioxidants	Immunemodulator	Natural medicine
98	con94	Lutein	0.0032	0.078	0.000773719	0.0022	0.0735	0.00135989	Drosophila	Oregon-R-C (OR wild fly)	Male	25.5	SY/C	Medication	Antioxidants	Cardiovascular and blood system	Natural medicine
99	con95_1	Lotus-seed polysaccharide	0.00028924	0.1292	0.00181762	9.8921e-05	0.1312	0.00284886	Drosophila	Unknown	Female	25	SY/C	Medication	Antioxidants	Immunemodulator	Natural medicine
100	con95_2	Lotus-seed polysaccharide	0.00034604	0.1235	0.00144124	0.0001322	0.1235	0.00184647	Drosophila	Unknown	Male	25	SY/C	Medication	Antioxidants	Immunemodulator	Natural medicine
101	con96	Ganoderma lucidum spore oil	0.0015	0.0912	0.000563146	0.0011	0.0904	0.000340026	Drosophila	Oregon R	Female	25	SY/C	Medication	Antineoplastic	Chemotherapeutic	Natural medicine
102	con97_1	Punica granatum L. ethanol extract	0.00093778	0.099	0.000997956	3.0174e-06	0.1203	0.0128659	Drosophila	Oregon R	Female	25	SY/C	Medication	Antioxidants	Immunemodulator	Natural medicine
103	con97_2	Punica granatum L. ethanol extract	0.00069134	0.1102	0.000773066	0.00029301	0.0675	0.00627568	Drosophila	Oregon R	Male	25	SY/C	Medication	Antioxidants	Immunemodulator	Natural medicine
104	con98_1	Vitamin E	0.0013	0.1606	0.000551513	0.0025	0.0546	0.0011885	Drosophila	wild type rosy+5 fly	Male	25	1xSY	Medication	Antioxidants	Immunemodulator	Chemical
105	con98_2	Vitamin C	0.00088307	0.1159	0.000601572	0.00069907	0.1037	0.000436089	Drosophila	y w	Both	25	1xSY	Medication	Antioxidants	Immunemodulator	Chemical
106	con99	Melatonin	0.0018	0.0974	0.00168737	0.00086597	0.1017	0.00131963	Drosophila	y w	Both	25	1xSY	Medication	Antioxidants	Immunemodulator	Natural medicine
107	con100	Rapamycin 3uM	0.0012	0.079	0.000963363	0.0003175	0.0895	0.000681493	Drosophila	w1118	Male	25	1xSY	Medication	Antineoplastic	Chemotherapeutic	Biological product
108	con100	pp242 0.3	0.0012	0.079	0.000963363	0.00044774	0.0825	0.000416986	Drosophila	w1118	Male	25	1xSY	Medication	Antineoplastic	Chemotherapeutic	Chemical
109	con100	pq401 10	0.0012	0.079	0.000963363	0.00038053	0.0891	0.000581652	Drosophila	w1118	Male	25	1xSY	Medication	Antineoplastic	Chemotherapeutic	Chemical
110	con101	Korean red ginseng tonic	0.0024	0.1115	0.000282228	0.0018	0.1019	0.000484522	Drosophila	w1118	Female	25	SY/C	Medication	Antioxidants	Immunemodulator	Natural medicine
111	con102	Green tea polyphenols	0.0108	0.0344	0.000448138	0.0066	0.0369	0.00119785	Drosophila	w1118	Male	22	banana-molasses	Medication	Antioxidants	Chemotherapeutic	Natural medicine
112	con103_1	Rapamycin 200	0.00022521	0.1295	0.000188399	9.2334e-05	0.131	0.000850001	Drosophila	wDah	Female	25	1xSY	Medication	Antineoplastic	Chemotherapeutic	Biological product
113	con103_2	Rapamycin 200	3.5314e-05	0.1295	0.00121588	2.5903e-06	0.1604	0.000794163	Drosophila	wDah	Female	25	1xSY	Medication	Antineoplastic	Chemotherapeutic	Biological product
114	con103_3	Rapamycin 200	0.00021701	0.1088	0.00134149	0.00031187	0.0939	0.000437582	Drosophila	wDah	Male	25	1xSY	Medication	Antineoplastic	Chemotherapeutic	Biological product
115	con104	Rapamycin	0.00028831	0.1035	0.000247439	0.0016	0.0565	0.00112589	Drosophila	Canton-S	Male	25	SY/C	Medication	Antineoplastic	Chemotherapeutic	Biological product
116	con106_1	da-GAL4/ UAS-dTsc2	0.00010074	0.1127	0.00224601	3.5487e-05	0.1102	0.000530139	Drosophila	w1118	Male	25	1xSY	Gene				Genes associated with CR
117	con106_2	da-GAL4/ UAS-dTORFRB	6.8444e-05	0.1185	0.00197586	8.9793e-06	0.1243	0.00113005	Drosophila	w1118	Male	25	1xSY	Gene				Genes associated with CR
118	con106_3	da-GAL4/ UAS-dTsc1	0.00060231	0.232	0.00095303	0.00086917	0.1728	0.000376965	Drosophila	w1118	Male	29	1xSY	Gene				Genes associated with CR
119	con106_4	da-GAL4/ UAS-dTsc2	0.00075175	0.2228	0.00131367	0.00040758	0.2049	0.000650859	Drosophila	w1118	Male	29	1xSY	Gene				Genes associated with CR
120	con106_5	da-GAL4/ UAS-dTORFRB	0.00052878	0.2381	0.00158234	0.00058234	0.1811	0.00070208	Drosophila	w1118	Male	29	1xSY	Gene				Genes associated with CR
121	con106_6	da-GAL4/ UAS-dS6kKQ	0.00068441	0.2253	0.00161395	0.00019062	0.2228	0.000338869	Drosophila	w1118	Male	29	1xSY	Gene				Genes associated with CR
122	con107_1	Appl/GCL3	0.00046276	0.0765	0.00052323	0.00027407	0.0654	0.000239002	Drosophila	y w	Male	Unknown	1xSY	Gene				Other
123	con107_2	Appl/GCL5	0.00041388	0.0786	0.000747569	5.7173e-05	0.0824	0.00103963	Drosophila	y w	Male	Unknown	1xSY	Gene				Other
124	con107_3	Appl/GCL6	0.00048842	0.0752	0.000654199	3.259e-05	0.0852	0.00198259	Drosophila	y w	Male	Unknown	1xSY	Gene				Other
125	con107_4	D42/GCLc3	0.00020414	0.1077	0.00126394	0.00029558	0.0689	0.000861492	Drosophila	y w	Male	Unknown	1xSY	Gene				Other
126	con107_5	D42/GCLc5	0.0002503	0.1032	0.00139845	0.00020893	0.072	0.00106887	Drosophila	y w	Male	Unknown	1xSY	Gene				Other
127	con107_6	D42/GCLc6	0.00021187	0.1069	0.000935596	3.1398e-05	0.0985	0.00114055	Drosophila	y w	Male	Unknown	1xSY	Gene				Other
128	con107_7	elav/GCLc3	4.482e-05	0.1457	0.00188846	0.00063781	0.0606	0.00251545	Drosophila	y w	Male	Unknown	1xSY	Gene				Other
129	con107_8	elav/GCLc5	3.8794e-05	0.1478	0.00247565	7.836e-05	0.0861	0.00111523	Drosophila	y w	Male	Unknown	1xSY	Gene				Other
130	con107_9	elav/GCLc6	5.3358e-05	0.1428	0.00179201	0.00037332	0.0947	0.0057585	Drosophila	y w	Male	Unknown	1xSY	Gene				Other
131	con107_10	Tub/GCLm1	0.00033947	0.0647	0.00351473	4.0424e-05	0.0788	0.000915276	Drosophila	y w	Male	Unknown	1xSY	Gene				Other
132	con107_11	Tub/GCLm2	0.00038387	0.0615	0.00312046	3.2922e-05	0.0814	0.000841583	Drosophila	y w	Male	Unknown	1xSY	Gene				Other
133	con107_12	Tub/GCLm3	0.00035764	0.0633	0.00226026	3.013e-05	0.0876	0.000729129	Drosophila	y w	Male	Unknown	1xSY	Gene				Other
134	con108_1	CG9172 RNAi induced	0.0037	0.0594	0.00209823	8.3373e-05	0.0989	0.000798042	Drosophila	w1118	Female	25	SY/C	Gene				Other
135	con108_1	CG9762 RNAi induced	0.0037	0.0594	0.00209823	0.00063968	0.0503	0.00199381	Drosophila	w1118	Female	25	SY/C	Gene				Other
136	con108_1	CG18809 RNAi induced	0.0037	0.0594	0.00209823	0.00026688	0.0686	0.00243652	Drosophila	w1118	Female	25	SY/C	Gene				Other
137	con108_1	CG5389 RNAi induced	0.0037	0.0594	0.00209823	0.0004993	0.0565	0.00210609	Drosophila	w1118	Female	25	SY/C	Gene				Other
138	con108_2	CG9172 RNAi induced	0.0032	0.05	0.00166756	0.0025	0.0426	0.00107528	Drosophila	w1118	Female	25	SY/C	Gene				Other
139	con108_2	CG9762 RNAi induced	0.0032	0.05	0.00166756	0.0013	0.0462	0.002346	Drosophila	w1118	Female	25	SY/C	Gene				Other
140	con108_2	CG18809 RNAi induced	0.0032	0.05	0.00166756	0.00031347	0.0662	0.00196414	Drosophila	w1118	Female	25	SY/C	Gene				Other
141	con108_2	CG5389 RNAi induced	0.0032	0.05	0.00166756	0.00056422	0.055	0.00315563	Drosophila	w1118	Female	25	SY/C	Gene				Other
142	con109_1	male (fmn mutant)	0.00081927	0.1751	0.00419001	0.0038	0.0775	0.00224696	Drosophila	w1118	Male	30	SY/C	Gene				Other
143	con109_2	female (fmn mutant)	0.004	0.1025	0.00287401	0.0031	0.0948	0.00264159	Drosophila	w1118	Female	30	SY/C	Gene				Other
144	con109_3	male (fmn mutant)	0.00035997	0.1288	0.00118659	0.00042934	0.1068	0.000302653	Drosophila	y w	Male	25	SY/C	Gene				Other
145	con109_4	male (fmn mutant)	0.00090407	0.1052	0.00118262	7.8687e-05	0.1508	0.000723369	Drosophila	y w	Male	30	SY/C	Gene				Other
146	con109_5	female (fmn mutant)	1.4895e-05	0.1939	0.000662174	6.9771e-06	0.1889	0.00111033	Drosophila	y w	Female	30	SY/C	Gene				Other
147	con110	Atg8a+	0.0016	0.0725	0.0008321	7.3955e-05	0.09	0.000673072	Drosophila	Canton-S	Female	25	1xSY	Gene				Other
148	con111	EP overexpression	0.00053879	0.1984	0.000386443	3.4963e-05	0.2577	0.0013644	Drosophila	w1118	Both	29	1xSY	Gene				Other
149	con111	EP overexpression	0.00065215	0.1904	0.000411318	3.3382e-05	0.2607	0.00109094	Drosophila	w1118	Male	29	1xSY	Gene				Other
150	con112	indy302	0.0016	0.0719	0.000882739	0.0003502	0.0695	0.000240629	Drosophila	Canton-S	Male	25	1xSY	Gene				Genes associated with CR
151	con112	indy206	0.0016	0.0719	0.000882739	0.00046439	0.0616	0.000186463	Drosophila	Canton-S	Male	25	1xSY	Gene				Genes associated with CR
152	con112	indy159	0.0016	0.0719	0.000882739	0.00067714	0.0573	0.00245077	Drosophila	Canton-S	Male	25	1xSY	Gene				Genes associated with CR
153	con113_1	or83b2+	0.00097867	0.0877	0.000307734	0.00033166	0.0883	0.00050443	Drosophila	w1118	Female	25	1xSY	Gene				Genes associated with CR
154	con113_1	or83b2/or83b2	0.00097867	0.0877	0.000307734	0.00011289	0.086	0.000237158	Drosophila	w1118	Female	25	1xSY	Gene				Genes associated with CR
155	con113_2	or83b2+	0.00054765	0.0714	0.000550032	0.00011382	0.0922	0.000241095	Drosophila	w1118	Male	25	1xSY	Gene				Genes associated with CR
156	con113_2	or83b2/or83b2	0.00054765	0.0714	0.000550032	2.758e-05	0.1071	0.000140046	Drosophila	w1118	Male	25	1xSY	Gene				Genes associated with CR
157	con114	dsir2ep2300/ tub-gal4	0.0056	0.0534	0.00267124	0.0015	0.0563	0.000967331	Drosophila	wDah	Female	25	1xSY	Gene				Genes associated with CR
158	con114	dsir2ep2300/+	0.0056	0.0534	0.00267124	0.0033	0.0464	0.000703799	Drosophila	wDah	Female	25	1xSY	Gene				Genes associated with CR
159	con114	tub-gal4/+	0.0056	0.0534	0.00267124	0.0015	0.0565	0.000454381	Drosophila	wDah	Female	25	1xSY	Gene				Genes associated with CR
160	con114	dsir2-myc9/ tub-gal4	0.0056	0.0534	0.00267124	0.0017	0.0491	0.00108493	Drosophila	wDah	Female	25	1xSY	Gene				Genes associated with CR
161	con114	dsir2-myc9/+	0.0056	0.0534	0.00267124	0.0053	0.0504	0.00295708	Drosophila	wDah	Female	25	1xSY	Gene				Genes associated with CR
162	con115	da>EPCG6783	0.0098	0.0568	0.00172554	0.0019	0.0738	0.000524561	Drosophila	CS10	Male	25	SY/C	Gene				Other
163	con115	da>EPCG13890	0.0098	0.0568	0.00172554	0.0029	0.0881	0.0003116	Drosophila	CS10	Male	25	SY/C	Gene				Other
164	con116	da/+>hCluS4/+	0.0024	0.1069	0.000824992	0.00063681	0.1176	0.00120883	Drosophila	Canton-S	Male	25	SY/C	Gene				Other
165	con116	da/+>hCluS7/+	0.0024	0.1069	0.000824992	0.0015	0.0977	0.00106782	Drosophila	Canton-S	Male	25	SY/C	Gene				Other
166	con116	da/+>hCluS10/+	0.0024	0.1069	0.000824992	0.00057175	0.1356	0.00164078	Drosophila	Canton-S	Male	25	SY/C	Gene				Other
167	con116	D42/+>hCluS4/+	0.0024	0.1069	0.000824992	0.0012	0.0902	0.000228464	Drosophila	Canton-S	Male	25	SY/C	Gene				Other
168	con116	D42/+>hCluS4/+	0.0024	0.1069	0.000824992	0.00044118	0.1171	0.000328563	Drosophila	Canton-S	Male	25	SY/C	Gene				Other
169	con116	D42/+>hCluS4/+	0.0024	0.1069	0.000824992	0.00055212	0.1193	0.000598037	Drosophila	Canton-S	Male	25	SY/C	Gene				Other
170	con117_1	+/chico 4	0.0012	0.0919	0.00172138	0.00011342	0.1269	0.000605188	Drosophila	Dahomey	Female	Unknown	1xSY	Gene				Genes associated with CR
171	con117_1	chico1	0.0012	0.0919	0.00172138	0.00049916	0.0839	0.00082176	Drosophila	Dahomey	Female	Unknown	1xSY	Gene				Genes associated with CR
172	con117_2	male	0.00095409	0.0812	0.00111144	0.00035058	0.0942	0.000809679	Drosophila	Dahomey	Male	Unknown	1xSY	Gene				Genes associated with CR
173	con117_3	+/ovoD1	0.00078811	0.1083	0.000328233	0.00053315	0.0976	0.00101967	Drosophila	Dahomey	Female	Unknown	1xSY	Gene				Genes associated with CR
174	con117_3	+/chico1	0.00078811	0.1083	0.000328233	0.00048557	0.08	0.000188974	Drosophila	Dahomey	Female	Unknown	1xSY	Gene				Genes associated with CR
175	con117_4	chico1/ovoD1	0.00078811	0.1083	0.000328233	0.00090402	0.0715	0.000755882	Drosophila	Dahomey	Female	Unknown	1xSY	Gene				Genes associated with CR
176	con117_4	chico1/chico1	0.00078811	0.1083	0.000328233	0.0004191	0.0734	0.000267298	Drosophila	Dahomey	Female	Unknown	1xSY	Gene				Genes associated with CR
177	con118	CuZn-SOD/ catalase over expression	0.00040604	0.0682	0.000426899	0.00034683	0.0661	0.00104215	Drosophila	y w	Male	25	SY/C	Gene				Other
178	con119	sod+4	5.7768e-05	0.2005	0.00277127	1.382e-05	0.2199	0.000494178	Drosophila	Oregon-R	Male	29	1xSY	Gene				Other
179	con119	sode+5	5.7768e-05	0.2005	0.00277127	1.9538e-06	0.2717	0.000712592	Drosophila	Oregon-R	Male	29	1xSY	Gene				Other
180	con120	mSOD2A/+; FLP3/+	0.0026	0.0645	0.00162329	0.00073792	0.074	0.00108501	Drosophila	Oregon-R	Male	25	1xSY	Gene				Other
181	con121_1	pucE69/+	0.00026117	0.1658	0.000688937	0.00024483	0.1043	0.000451866	Drosophila	Oregon-R	Male	25	SY/C	Gene				Other
182	con121_2	pucA251.1/+	0.0022	0.0912	0.000312319	8.2407e-05	0.0984	0.000329503	Drosophila	Oregon-R	Male	25	SY/C	Gene				Other
183	con122	NDI1A46/da-GAL4	0.0041	0.0506	0.000514716	5.2024e-05	0.1174	0.00256853	Drosophila	Dahomey w	Male	25	1xSY	Gene				Other
184	con122	NDIB20/da-GAL4	0.0041	0.0506	0.000514716	3.3582e-06	0.1749	0.00284327	Drosophila	Dahomey w	Male	25	1xSY	Gene				Other
185	con123_1	Egm1/+w1118	0.00020176	0.0964	0.00187442	6.5478e-05	0.0961	0.00189862	Drosophila	w1118	Female	25	1xSY	Gene				Other
186	con123_2	EgmP/EgmRev	6.9655e-05	0.092	0.00108286	1.1163e-05	0.1048	0.000271347	Drosophila	w1118	Female	25	1xSY	Gene				Other
187	con123_2	EgmH/EgmRev	6.9655e-05	0.092	0.00108286	9.7851e-06	0.1188	0.00100915	Drosophila	w1118	Female	25	1xSY	Gene				Other
188	con123_3	Egm1/+w1118 mutant	1.3719e-05	0.2788	0.00126281	2.4977e-07	0.3169	0.00215999	Drosophila	w1118	Female	29	1xSY	Gene				Other
189	con124_1	ELAV/Dmp53-Ct	0.0063	0.049	0.000861398	0.0013	0.0596	0.000984873	Drosophila	w1118	Female	25	SY/C	Gene				Genes associated with CR
190	con124_2	ELAV/Dmp53-Ct	0.0052	0.0281	0.00222009	0.00010118	0.0827	0.0011276	Drosophila	w1118	Male	25	SY/C	Gene				Genes associated with CR
191	con125_1	dfoxo25/ pucE69	0.00020808	0.1486	0.000305252	0.00093982	0.0926	0.00377938	Drosophila	y w	Female	25	1xSY	Gene				Other
192	con125_1	pucE69+	0.00020808	0.1486	0.000305252	0.00023869	0.0979	0.00232	Drosophila	y w	Female	25	1xSY	Gene				Other
193	con125_2	dfoxo25/ pucE69	0.0017	0.0942	0.00269624	0.00096623	0.0951	0.000526262	Drosophila	y w	Male	25	1xSY	Gene				Other
194	con125_2	pucE69+	0.0017	0.0942	0.00269624	0.00024674	0.0899	0.000294474	Drosophila	y w	Male	25	1xSY	Gene				Other
195	con126	UAS-R8-12/ da-GAL4	0.00077115	0.2206	0.000345783	6.785e-05	0.2393	9.74903e-05	Drosophila	w1118	Male	29	SY/C	Gene				Other
196	con127_1	hApoD over expression, Da/UAS-hApoD1	0.00080617	0.1041	0.000569548	0.00019557	0.0824	0.00259462	Drosophila	w1118	Male	25	1xSY	Gene				Other
197	con127_2	hApoD over expression, Da/UAS-hApoD2	0.00011073	0.1448	0.00060508	0.0001394	0.0915	0.000453196	Drosophila	w1118	Male	25	1xSY	Gene				Other
198	con128	Actin-5C-Gal4/UAS-dfh1	0.0024	0.0599	0.00443454	0.0021	0.039	0.00214322	Drosophila	w1118	Female	25	SY/C	Gene				Other
199	con128	UAS0dfh2/+;Actin-5C-Gal4/+	0.0024	0.0599	0.00443454	0.00040282	0.0597	0.000981744	Drosophila	w1118	Female	25	SY/C	Gene				Other
200	con129_1	hUCP2	0.00012367	0.1156	0.000787152	0.00034851	0.0839	0.000211361	Drosophila	w1118	Female	25	SY/C	Gene				Other
201	con129_1	mUCP1A	0.00012367	0.1156	0.000787152	4.9273e-05	0.1061	0.00085922	Drosophila	w1118	Female	25	SY/C	Gene				Other
202	con129_1	mUCP1B	0.00012367	0.1156	0.000787152	0.00023958	0.081	0.00110364	Drosophila	w1118	Female	25	SY/C	Gene				Other
203	con129_2	hUCP2	0.00018137	0.1078	0.000384049	0.00074589	0.0748	0.0007164	Drosophila	w1118	Male	25	SY/C	Gene				Other
204	con129_2	mUCP1A	0.00018137	0.1078	0.000384049	6.9863e-05	0.1012	0.000480118	Drosophila	w1118	Male	25	SY/C	Gene				Other
205	con129_2	mUCP1B	0.00018137	0.1078	0.000384049	8.1183e-05	0.1059	0.00085879	Drosophila	w1118	Male	25	SY/C	Gene				Other
206	con130	RU50	0.00021602	0.1383	0.00017949	0.00043905	0.0891	0.000549535	Drosophila	w1118	Male	26	SY/C	Gene				Other
207	con131_1	hsGAL4>UAS-Imp-L2	0.00011043	0.104	0.000512991	7.8528e-07	0.1715	0.00185158	Drosophila	wDah	Female	25	1xSY	Gene				Other
208	con131_2	+RU486	0.00010562	0.1033	0.000534421	1.4272e-07	0.1819	0.000475906	Drosophila	wDah	Female	25	1xSY	Gene				Other
209	con131_3	dilp2GAL4> UAS-Imp-L2	0.00011947	0.1031	0.000510137	4.8516e-06	0.1433	0.00226843	Drosophila	wDah	Female	25	1xSY	Gene				Other
210	con131_4	above	4.9835e-05	0.1252	0.000269811	9.1156e-06	0.1454	0.000628161	Drosophila	w1118	Female	25	1xSY	Gene				Other
211	con131_5	+RU486	0.0001241	0.1053	0.000693215	8.7924e-06	0.1387	0.000467436	Drosophila	wDah	Female	25	1xSY	Gene				Other
212	con131_6	above	3.3213e-05	0.1295	0.001454	6.8523e-07	0.1886	0.000502915	Drosophila	w1118	Female	25	1xSY	Gene				Other
213	con132_1	RU486 Sir2 overexpression	0.00024776	0.1228	0.00414384	8.0587e-05	0.1276	0.00142478	Drosophila	w1118	Female	25	SY/C	Gene				Genes associated with CR
214	con132_2	RU486 Sir2 overexpression	0.00061388	0.077	0.000902209	6.2375e-05	0.1164	0.000856527	Drosophila	w1118	Male	25	SY/C	Gene				Genes associated with CR
215	con133	DAGL/inaEEP1101 mutant	0.0035	0.0874	0.000477857	2.8864e-05	0.1237	0.000397688	Drosophila	w1118	Male	25	1xSY	Gene				Other
216	con134_1	Da>GD25166	0.0013	0.2099	0.00109419	0.00019952	0.2455	0.00304123	Drosophila	w1118	Male	29	1xSY	Gene				Other
217	con134_1	Da>ecpRNA(i)	0.0013	0.2099	0.00109419	0.00040657	0.2089	0.00451785	Drosophila	w1118	Male	29	1xSY	Gene				Other
218	con134_2	Da>GD25166	9.1604e-05	0.2371	0.000614447	0.00020118	0.1764	0.00122573	Drosophila	w1118	Female	29	1xSY	Gene				Other
219	con134_2	Da>ecpRNA(i)	9.1604e-05	0.2371	0.000614447	0.00010215	0.1913	0.000908683	Drosophila	w1118	Female	29	1xSY	Gene				Other
220	con135_1	TRAPΔ4/TRAP1Δ4; +/+	0.00068931	0.0724	0.00151372	3.8655e-05	0.1182	0.000172261	Drosophila	w1118	Male	25	SY/C	Gene				Other
221	con135_2	w; TRAPΔ4/TRAP1Δ4; +/+	0.00044363	0.072	0.00065482	0.00013223	0.0978	0.00083	Drosophila	w1118	Female	25	SY/C	Gene				Other
222	con136_1	dSir2EP2300/tub-GAL4	0.0055	0.0538	0.00271135	0.0013	0.0584	0.00103724	Drosophila	wDah	Female	25	1xSY	Gene				Genes associated with CR
223	con136_2	dSir2-Myc0/tub-GAL4	0.0057	0.0522	0.00254383	0.0019	0.0479	0.00113209	Drosophila	wDah	Female	25	1xSY	Gene				Genes associated with CR
224	con137	sunEM67/w	0.0018	0.0924	0.000330672	1.0696e-05	0.1866	0.000478856	Drosophila	w	Female	25	1xSY	Gene				Other
225	con138	hsp-Pcmt	0.00045743	0.0916	0.000723605	0.00023107	0.0955	0.00203432	Drosophila	w1118	Both	25	SY/C	Gene				Other
226	con138_2	X-linked hsp-Pcmt	0.0071	0.0673	0.00328451	9.6395e-06	0.2296	0.001197	Drosophila	w1118	Both	29	SY/C	Gene				Other
227	con138_2	2-linked hsp-Pcmt	0.0071	0.0673	0.00328451	0.00032308	0.1252	0.00108357	Drosophila	w1118	Both	29	SY/C	Gene				Other
228	con138_3	actin-Pcmt	0.0022	0.1051	0.0046401	1.3778e-07	0.3044	0.000505494	Drosophila	w1118	Both	29	SY/C	Gene				Other
229	con139_1	arm/4c	6.2499e-05	0.1146	0.00118995	2.7559e-05	0.092	0.000587052	Drosophila	y w	Male	25	SY/C	Gene				Other
230	con139_2	Tub/4c	6.9437e-06	0.1656	0.000903926	4.9308e-05	0.0881	0.000605263	Drosophila	y w	Male	25	SY/C	Gene				Other
231	con139_3	da/4c	6.6121e-05	0.1006	0.00195845	2.2176e-05	0.1017	0.000553365	Drosophila	y w	Male	25	SY/C	Gene				Other
232	con139_4	Appl/4c	1.0533e-05	0.153	0.00223403	0.00010801	0.0745	0.000283303	Drosophila	y w	Male	25	SY/C	Gene				Other
233	con113	5%SY vs 15%SY	0.0013	0.1064	9.90248e-05	0.00081389	0.0807	0.000769897	Drosophila	Canton-S	Female	25	1xSY	CR
234	con122	0.5Y vs 1Y	0.0042	0.0499	0.000571271	0.0013	0.0731	0.00178074	Drosophila	Dahomey w	Male	25	1xSY	CR
235	con132_3	0.25%Yeast extract vs 5%Yeast extract	0.00053542	0.095	0.000164494	0.0006426	0.0677	0.000395476	Drosophila	w1118	Male	25	SY/C	CR
236	con140_1	0.5Xfemale vs 1.0Xfemale	0.0011	0.0672	0.000188896	0.00023605	0.0883	0.000201168	Drosophila	Canton-S	Female	25	1xSY	CR
237	con140_2	0.5Xmale vs 1.0x male	0.00081084	0.0697	0.000283129	0.00025162	0.0802	0.00020391	Drosophila	Canton-S	Male	25	1xSY	CR
238	con141	0.5N vs 1.5N	0.0023	0.0672	0.00035952	0.00032749	0.084	0.000398877	Drosophila	Cnaton-S	Female	25	1xSY	CR
239	con142_1	0.5%male vs 4%male	0.0023	0.1409	0.0012867	0.0009936	0.1037	0.000148829	Drosophila	Canton-S	Male	Unknown	4%Casein	CR
240	con142_2	0.5%female vs 4%female	0.00055342	0.2428	0.000415286	0.00079625	0.1207	0.00128333	Drosophila	Canton-S	Female	Unknown	4%Casein	CR
241	con143	11% vs 16%	0.0011	0.1138	0.000879209	0.0012	0.0854	0.000188153	Drosophila	Canton-S	Female	24	1xSY	CR
242	con143	7% vs 16%	0.0011	0.1138	0.000879209	0.0012	0.0697	0.000285892	Drosophila	Canton-S	Female	24	1xSY	CR
243	con144	Low yeast/ high sugar vs High yeast/ high sugar	0.0027	0.1031	0.00350992	0.001	0.0938	0.000352763	Drosophila	Canton-S	Female	25	1xSY	CR
244	con144	Low yeast/ low sugar vs High yeast/ high sugar	0.0027	0.1031	0.00350992	0.00046061	0.1101	0.000133302	Drosophila	Canton-S	Female	25	1xSY	CR
245	con145	2% vs 4%	0.0016	0.1288	0.00147784	0.00011568	0.1658	0.000204087	Drosophila	Canton-S	Male	25	1xSY	CR
246	con145	1% vs 4%	0.0016	0.1288	0.00147784	7.5818e-05	0.1609	0.00108286	Drosophila	Canton-S	Male	25	1xSY	CR
247	con146_1	f R vs f F	0.0073	0.0965	0.000689689	0.0034	0.0956	9.59642e-05	Drosophila	DGRP近交系	Female	26	1xSY	CR
248	con146_2	m R vs m F	0.0099	0.104	0.00186722	0.0053	0.0853	0.000825492	Drosophila	DGRP近交系	Male	26	1xSY	CR
249	con147_1	0.25female vs 1female	0.00056431	0.1674	0.000660268	0.00043137	0.0942	0.00106912	Drosophila	Canton-S	Female	25	1xSY	CR
250	con147_2	0.25male vs 1male	0.00071656	0.1038	0.00125707	1.3193e-05	0.1359	0.00185451	Drosophila	Canton-S	Male	25	1xSY	CR
251	con148_1	l-c vs base male	0.00052933	0.0831	0.00165761	6.0215e-05	0.1034	0.000588681	Drosophila	Canton-S	Female	25	1xSY	CR
252	con148_1	hs-lp vs base male	0.00052933	0.0831	0.00165761	6.6647e-06	0.1382	0.000686106	Drosophila	Canton-S	Female	25	1xSY	CR
253	con148_2	l-c vs base female	0.0016	0.1176	0.0011403	0.00087536	0.1006	0.00179655	Drosophila	Canton-S	Male	25	1xSY	CR
254	con148_2	hs-lp vs base female	0.0016	0.1176	0.0011403	0.00071515	0.0708	0.000439997	Drosophila	Canton-S	Male	25	1xSY	CR
255	con149	DR vs CM	0.0005872	0.0851	0.00108571	0.0001372	0.1026	0.000763878	Drosophila	Canton-S	Male	25	1xSY	CR
256	con150	CR vs control	0.0065	0.0787	0.000400445	0.00049586	0.0825	0.0108278	Drosophila	Dahomey	Female	Unknown	1xSY	CR
257	con151_1	0.4Xfemale vs 1.0X female	0.00037824	0.1161	0.000174347	3.0426e-05	0.1683	0.00112229	Drosophila	Dahomey	Female	25	1xSY	CR
258	con151_2	0.4Xmale vs 1.0X male	0.00084074	0.1308	0.000543356	0.0005378	0.1214	0.00118483	Drosophila	Dahomey	Male	25	1xSY	CR
259	con152_1	DRSY vs control SY	0.0038	0.1524	0.00142047	0.00040331	0.1327	0.00052004	Drosophila	Dahomey	Female	25	1xSY	CR
260	con152_1	DR yeast/control sugar vs Control SY	0.0038	0.1524	0.00142047	0.00074334	0.1268	0.00013328	Drosophila	Dahomey	Female	25	1xSY	CR
261	con152_1	ControlYeast/DR sugar vs Control SY	0.0038	0.1524	0.00142047	0.0032	0.1369	0.000735724	Drosophila	Dahomey	Female	25	1xSY	CR
262	con152_2	DRSY vs control SY	0.0037	0.0925	0.00110732	1.645e-05	0.1988	0.00112984	Drosophila	Dahomey	Female	25	1xSY	CR
263	con152_2	DR yeast/control sugar vs Control SY	0.0037	0.0925	0.00110732	0.0002762	0.1363	0.000244159	Drosophila	Dahomey	Female	25	1xSY	CR
264	con152_2	ControlYeast/DR sugar vs Control SY	0.0037	0.0925	0.00110732	0.0019	0.1138	0.000326258	Drosophila	Dahomey	Female	25	1xSY	CR
265	con153	DR	8.0601e-06	0.1626	0.00123649	1.7123e-06	0.1672	0.00107647	Drosophila	wDah	Female	25	1xSY	CR
266	con154_1	5%SY vs 20%SY	9.8533e-05	0.1743	0.000299878	0.00019528	0.1022	0.000507687	Drosophila	Canton-S	Female	25	1xSY	CR
267	con154_2	5%SY vs 15%SY	0.00024492	0.2482	0.000134028	0.00010086	0.1873	0.000183035	Drosophila	Dahomey	Female	27	1xSY	CR
268	con154_3	5%SY vs 20%SY	0.00080711	0.097	0.00035664	0.00076412	0.0718	0.000292153	Drosophila	w1118	Female	25	1xSY	CR
269	con154_4	5%SY vs 20%SY	0.00013485	0.1696	9.13798e-05	4.4182e-05	0.1729	0.000372633	Drosophila	Canton-S	Male	25	1xSY	CR
270	con154_5	5%SY vs 20%SY	0.0011	0.1009	0.000462703	0.00048498	0.082	0.000592609	Drosophila	y w	Male	25	1xSY	CR
271	con154_6	5%SY vs 20%SY	0.00082498	0.0772	0.00189208	0.0009267	0.0637	0.00113835	Drosophila	w1118	Male	25	1xSY	CR
272	con155	Glucose restriction	1.9517e-06	0.1525	0.000349117	6.4977e-06	0.1289	0.0010353	Drosophila	Oregon-R	Female	25	Chemically defined medium	CR
273	con156	No Yeast	0.0027	0.1212	0.00309949	0.002	0.1215	0.00285313	Drosophila	w1118	Female	25	SY/C	CR
274	con157_1	0.75 vs 1male	0.00029383	0.1173	0.00133967	8.3539e-08	0.2318	0.00654952	Drosophila	w1118	Male	25	1xSY	CR
275	con157_2	0.75 vs 1female	0.0028	0.0733	0.0010312	0.0032	0.0528	0.00232608	Drosophila	w1118	Female	25	1xSY	CR
276	con158_1	5-5 vs 10-10male	0.00015144	0.199	0.00033455	0.00026673	0.0727	0.000773255	Drosophila	w1118	Male	25	SY/C	CR
277	con158_2	5-5 vs 10-10 female	0.0024	0.128	0.00162679	0.0031	0.0647	0.000940658	Drosophila	w1118	Female	25	SY/C	CR
278	con159_1	0.5 vs 1	6.8381e-06	0.1416	0.000382493	3.3851e-06	0.1566	0.000897582	Drosophila	wDah	Both	25	1xSY	CR
279	con159_2	0.5 vs 1	7.9178e-05	0.1009	0.000742369	8.5399e-06	0.1472	0.00106826	Drosophila	NETH	Both	25	1xSY	CR
280	con159_3	0.5 vs 1	0.00014209	0.1099	0.000319623	0.00049151	0.0831	0.00137265	Drosophila	GER	Both	25	1xSY	CR
281	con159_4	0.5 vs 1	0.0005688	0.1509	0.00149687	0.0014	0.0993	0.000597524	Drosophila	GRE	Both	25	1xSY	CR
282	con159_5	0.5 vs 1	0.0014	0.0851	0.00239856	0.00080814	0.0995	0.00048716	Drosophila	FRA	Both	25	1xSY	CR
283	con160	DR vs fully	0.00037922	0.0895	0.000431595	0.00010733	0.0974	0.000518013	Drosophila	Dahomey	Female	25	1xSY	CR
284	con161	0.1 vs 1	0.00090553	0.1056	0.000135086	0.00014386	0.1263	0.000397155	Drosophila	Canton-S	Female	25	1.0x AA	CR
