# Supplementary material for: Calorie restriction is the most reasonable anti-ageing intervention: a meta-analysis of survival curves
Source: Sci Rep. 2018 Apr 10;8:5779. doi: 10.1038/s41598-018-24146-z (PMC5893623; doi:10.1038/s41598-018-24146-z)
Supplement: Supplementary file 3 — Supplementary Data S2 [file 41598_2018_24146_MOESM3_ESM.xlsx]

## Sheet: whole genelist
Supplementary Data S2
Whole genelist
Selected genelist	Otherlist
Atg8a	Glaz
Indy	alphaTub84b
or83b	CG13890
fabp	chico
CLU	ovo
Sod2	Sod
puc	gig
NDI1	Egm
Tor	foxo
p53	APOD
Mth	UCP2
fh	EcR
Ucp1	ImpL2
inaE	Ilp2
Dsim\GD25166	arm
kra	da
Sirt1	Appl
sun	Tsc1
S6k	Gclm
Trap1	ND-SGDH
Pcmt	DAT
Gcl
Gclc
ND-20
CG18809
ATPsynbetaL
GO terms
No.	Term	Function	Listname	Gene.ben	Other.ben
3	GO:0030308	negative regulation of cell growth	negative regulation of cell growth|GO:0030308	0	5.24057
34	GO:0008286	insulin receptor signaling pathway	insulin receptor signaling pathway|GO:0008286	0	7.6543
39	GO:0046620	regulation of organ growth	regulation of organ growth|GO:0046620	0	7.65009
44	GO:0046627	negative regulation of insulin receptor signaling pathway	negative regulation of insulin receptor signaling pathway|GO:0046627	0	8.53231
50	GO:0045893	positive regulation of transcription, DNA-templated	positive regulation of transcription, DNA-templated|GO:0045893	0	6.04955
4	GO:0007616	long-term memory	long-term memory|GO:0007616	0.27877	4.97063
30	GO:0048477	oogenesis	oogenesis|GO:0048477	0.306034	5.07501
31	GO:0007584	response to nutrient	response to nutrient|GO:0007584	4.909	1.86748
55	GO:0006979	response to oxidative stress	response to oxidative stress|GO:0006979	13.1388	0
Genelist-GO
Category	Term	Count	%	P-Value	Genes	List Total	Pop Hits	Pop Total	Fold Enrichment	Bonferroni	Benjamini	FDR
GOTERM_BP_DIRECT	GO:0008340~determination of adult lifespan	14	60.8696	6.51833e-19	32565, 38058, 40049, 38654, 2768677, 47396, 39761, 44046, 31845, 34708, 36878, 40958, 32001, 59170	23	169	11096	39.965	1.3884e-16	1.3884e-16	8.25425e-16
GOTERM_BP_DIRECT	GO:0006979~response to oxidative stress	7	30.4348	1.84734e-08	31845, 35559, 38654, 38058, 40958, 32343, 44046	23	92	11096	36.707	3.93482e-06	1.96741e-06	2.33931e-05
GOTERM_BP_DIRECT	GO:0007584~response to nutrient	3	13.0435	0.000104321	34708, 38654, 47396	23	8	11096	180.913	0.0219765	0.00737984	0.132023
GOTERM_BP_DIRECT	GO:2000331~regulation of terminal button organization	3	13.0435	0.00109514	32565, 38654, 47396	23	25	11096	57.8922	0.208157	0.0566784	1.37796
GOTERM_BP_DIRECT	GO:0006974~cellular response to DNA damage stimulus	4	17.3913	0.0011125	53581, 38654, 47396, 2768677	23	105	11096	18.3785	0.211084	0.0463122	1.39967
GOTERM_BP_DIRECT	GO:0040018~positive regulation of multicellular organism growth	3	13.0435	0.00522944	38654, 47396, 2768677	23	55	11096	26.3146	0.672672	0.169836	6.42387
GOTERM_BP_DIRECT	GO:2001023~regulation of response to drug	2	8.69565	0.00593684	38654, 47396	23	3	11096	321.623	0.718695	0.165721	7.26303
GOTERM_BP_DIRECT	GO:0000302~response to reactive oxygen species	2	8.69565	0.0138003	32565, 38058	23	7	11096	137.839	0.948178	0.30926	16.1359
GOTERM_BP_DIRECT	GO:0016239~positive regulation of macroautophagy	2	8.69565	0.0177097	38654, 2768677	23	9	11096	107.208	0.977763	0.344847	20.2497
GOTERM_BP_DIRECT	GO:0046622~positive regulation of organ growth	2	8.69565	0.0196589	38654, 47396	23	10	11096	96.487	0.985434	0.344859	22.2307
GOTERM_BP_DIRECT	GO:0040015~negative regulation of multicellular organism growth	2	8.69565	0.0216044	2768677, 35717	23	11	11096	87.7154	0.990459	0.344872	24.1625
GOTERM_BP_DIRECT	GO:0035264~multicellular organism growth	2	8.69565	0.0216044	38654, 47396	23	11	11096	87.7154	0.990459	0.344872	24.1625
GOTERM_BP_DIRECT	GO:0040007~growth	2	8.69565	0.0465625	38654, 47396	23	24	11096	40.2029	0.999961	0.57102	45.3268
GOTERM_BP_DIRECT	GO:0015986~ATP synthesis coupled proton transport	2	8.69565	0.0465625	39761, 44046	23	24	11096	40.2029	0.999961	0.57102	45.3268
GOTERM_BP_DIRECT	GO:0030307~positive regulation of cell growth	2	8.69565	0.0522352	38654, 47396	23	27	11096	35.7359	0.999989	0.584809	49.306
GOTERM_BP_DIRECT	GO:0045793~positive regulation of cell size	2	8.69565	0.0616181	38654, 47396	23	32	11096	30.1522	0.999999	0.620007	55.307
GOTERM_BP_DIRECT	GO:0015992~proton transport	2	8.69565	0.063484	39761, 44046	23	33	11096	29.2385	0.999999	0.605982	56.4194
GOTERM_BP_DIRECT	GO:0007525~somatic muscle development	2	8.69565	0.0746053	38654, 47396	23	39	11096	24.7402	1	0.643772	62.5377
GOTERM_BP_DIRECT	GO:0051124~synaptic growth at neuromuscular junction	2	8.69565	0.0746053	38654, 47396	23	39	11096	24.7402	1	0.643772	62.5377
GOTERM_BP_DIRECT	GO:0007520~myoblast fusion	2	8.69565	0.0874208	38654, 47396	23	46	11096	20.9754	1	0.682156	68.6021
GOTERM_BP_DIRECT	GO:0006468~protein phosphorylation	3	13.0435	0.0887587	38654, 47396, 35717	23	253	11096	5.72057	1	0.667089	69.18
Otherlist-GO
Category	Term	Count	%	P-Value	Genes	List Total	Pop Hits	Pop Total	Fold Enrichment	Bonferroni	Benjamini	FDR
GOTERM_BP_DIRECT	GO:0008340~determination of adult lifespan	10	50	2.88796e-12	39150, 36447, 41709, 39251, 40201, 35540, 42862, 38513, 64880, 46260	20	169	11096	32.8284	7.42193e-10	7.42193e-10	3.76797e-09
GOTERM_BP_DIRECT	GO:0046627~negative regulation of insulin receptor signaling pathway	4	20	1.53117e-06	41709, 40201, 42862, 38513	20	14	11096	158.514	0.000393434	0.000196736	0.00199776
GOTERM_BP_DIRECT	GO:0046620~regulation of organ growth	4	20	5.55244e-06	39150, 41709, 42862, 64880	20	21	11096	105.676	0.00142596	0.000475547	0.00724424
GOTERM_BP_DIRECT	GO:0008286~insulin receptor signaling pathway	4	20	7.37752e-06	39150, 41709, 42862, 64880	20	23	11096	96.487	0.00189423	0.000473895	0.00962531
GOTERM_BP_DIRECT	GO:0045893~positive regulation of transcription, DNA-templated	5	25	4.59466e-05	34413, 31151, 41709, 31429, 35540	20	121	11096	22.9256	0.0117391	0.00235892	0.0599317
GOTERM_BP_DIRECT	GO:0030308~negative regulation of cell growth	3	15	0.000123992	41709, 40201, 42862	20	10	11096	166.44	0.0313655	0.00529725	0.161657
GOTERM_BP_DIRECT	GO:0048477~oogenesis	6	30	0.00017078	34413, 31151, 31429, 40201, 35540, 42862	20	324	11096	10.2741	0.0429449	0.00625099	0.222595
GOTERM_BP_DIRECT	GO:0007616~long-term memory	4	20	0.000216723	31151, 31002, 248194, 35540	20	70	11096	31.7029	0.0541808	0.00693879	0.282398
GOTERM_BP_DIRECT	GO:0040014~regulation of multicellular organism growth	3	15	0.000518203	39150, 41709, 64880	20	20	11096	83.22	0.124721	0.0146924	0.674013
GOTERM_BP_DIRECT	GO:0045944~positive regulation of transcription from RNA polymerase II promoter	5	25	0.000545621	34413, 31151, 41709, 31429, 35540	20	230	11096	12.0609	0.13087	0.0139284	0.709557
GOTERM_BP_DIRECT	GO:0045792~negative regulation of cell size	3	15	0.000687918	41709, 40201, 42862	20	23	11096	72.3652	0.162099	0.0159492	0.893843
GOTERM_BP_DIRECT	GO:0006974~cellular response to DNA damage stimulus	4	20	0.000714593	34413, 41709, 248194, 40201	20	105	11096	21.1352	0.167828	0.0151931	0.928354
GOTERM_BP_DIRECT	GO:2000331~regulation of terminal button organization	3	15	0.00081405	39251, 40201, 42862	20	25	11096	66.576	0.188845	0.0159708	1.05693
GOTERM_BP_DIRECT	GO:0008285~negative regulation of cell proliferation	3	15	0.0025177	41709, 40201, 42862	20	44	11096	37.8273	0.476838	0.0452216	3.23558
GOTERM_BP_DIRECT	GO:1902350~cellular response to chloroquine	2	10	0.00342188	40201, 42862	20	2	11096	554.8	0.585603	0.0570375	4.37378
GOTERM_BP_DIRECT	GO:0032925~regulation of activin receptor signaling pathway	2	10	0.00342188	41709, 64880	20	2	11096	554.8	0.585603	0.0570375	4.37378
GOTERM_BP_DIRECT	GO:0010888~negative regulation of lipid storage	2	10	0.00512866	41709, 38513	20	3	11096	369.867	0.733253	0.0792724	6.48868
GOTERM_BP_DIRECT	GO:0006629~lipid metabolic process	3	15	0.0064342	40201, 42862, 64880	20	71	11096	23.4423	0.809658	0.092974	8.07716
GOTERM_BP_DIRECT	GO:0010259~multicellular organism aging	2	10	0.00853391	41709, 64880	20	5	11096	221.92	0.889487	0.115177	10.5797
GOTERM_BP_DIRECT	GO:0007568~aging	2	10	0.00853391	39251, 64880	20	5	11096	221.92	0.889487	0.115177	10.5797
GOTERM_BP_DIRECT	GO:0007422~peripheral nervous system development	3	15	0.0106094	34413, 31002, 35540	20	92	11096	18.0913	0.935506	0.134349	12.9915
GOTERM_BP_DIRECT	GO:0035069~larval midgut histolysis	2	10	0.0119281	40201, 42862	20	7	11096	158.514	0.954222	0.142897	14.4925
GOTERM_BP_DIRECT	GO:0019216~regulation of lipid metabolic process	2	10	0.0119281	41709, 64880	20	7	11096	158.514	0.954222	0.142897	14.4925
GOTERM_BP_DIRECT	GO:0060250~germ-line stem-cell niche homeostasis	2	10	0.0136211	39150, 64880	20	8	11096	138.7	0.970539	0.154512	16.3845
GOTERM_BP_DIRECT	GO:0007584~response to nutrient	2	10	0.0136211	40201, 42862	20	8	11096	138.7	0.970539	0.154512	16.3845
GOTERM_BP_DIRECT	GO:0042325~regulation of phosphorylation	2	10	0.0153113	40201, 42862	20	9	11096	123.289	0.98104	0.164936	18.2347
GOTERM_BP_DIRECT	GO:0007155~cell adhesion	3	15	0.015964	31151, 35540, 38513	20	114	11096	14.6	0.984011	0.164579	18.9391
GOTERM_BP_DIRECT	GO:0030431~sleep	3	15	0.0181459	39150, 36849, 37867	20	122	11096	13.6426	0.990962	0.178068	21.2531
GOTERM_BP_DIRECT	GO:0046621~negative regulation of organ growth	2	10	0.0186835	40201, 42862	20	11	11096	100.873	0.992149	0.176246	21.8138
GOTERM_BP_DIRECT	GO:0045892~negative regulation of transcription, DNA-templated	3	15	0.019282	41709, 31429, 35540	20	126	11096	13.2095	0.993288	0.17507	22.4337
GOTERM_BP_DIRECT	GO:0032007~negative regulation of TOR signaling	2	10	0.0203655	40201, 42862	20	12	11096	92.4667	0.994948	0.177865	23.5444
GOTERM_BP_DIRECT	GO:0007399~nervous system development	3	15	0.0216424	34413, 31151, 31002	20	134	11096	12.4209	0.996387	0.181947	24.8345
GOTERM_BP_DIRECT	GO:0038202~TORC1 signaling	2	10	0.0237213	40201, 42862	20	14	11096	79.2571	0.997908	0.191645	26.8919
GOTERM_BP_DIRECT	GO:0001745~compound eye morphogenesis	3	15	0.0260477	31151, 41709, 36242	20	148	11096	11.2459	0.998867	0.202362	29.1326
GOTERM_BP_DIRECT	GO:0001558~regulation of cell growth	2	10	0.0287347	41709, 42862	20	17	11096	65.2706	0.999443	0.214715	31.6415
GOTERM_BP_DIRECT	GO:0035017~cuticle pattern formation	2	10	0.0304003	31151, 31429	20	18	11096	61.6444	0.999642	0.219594	33.1554
GOTERM_BP_DIRECT	GO:0010508~positive regulation of autophagy	2	10	0.0304003	40201, 42862	20	18	11096	61.6444	0.999642	0.219594	33.1554
GOTERM_BP_DIRECT	GO:0035019~somatic stem cell population maintenance	2	10	0.0320633	34413, 31151	20	19	11096	58.4	0.99977	0.22415	34.6358
GOTERM_BP_DIRECT	GO:0008361~regulation of cell size	2	10	0.0337236	39150, 64880	20	20	11096	55.48	0.999852	0.228415	36.0836
GOTERM_BP_DIRECT	GO:0010906~regulation of glucose metabolic process	3	15	0.035846	39150, 35540, 64880	20	176	11096	9.45682	0.999916	0.235127	37.8914
GOTERM_BP_DIRECT	GO:0034599~cellular response to oxidative stress	2	10	0.0403377	36447, 41709	20	24	11096	46.2333	0.999975	0.254675	41.5624
GOTERM_BP_DIRECT	GO:0030307~positive regulation of cell growth	2	10	0.0452701	39150, 64880	20	27	11096	41.0963	0.999993	0.275145	45.3622
GOTERM_BP_DIRECT	GO:0071456~cellular response to hypoxia	2	10	0.0452701	40201, 42862	20	27	11096	41.0963	0.999993	0.275145	45.3622
GOTERM_BP_DIRECT	GO:0035206~regulation of hemocyte proliferation	2	10	0.0469089	41709, 35540	20	28	11096	39.6286	0.999996	0.277426	46.5733
GOTERM_BP_DIRECT	GO:0010506~regulation of autophagy	2	10	0.0599237	41709, 35540	20	36	11096	30.8222	1	0.334495	55.3472
GOTERM_BP_DIRECT	GO:0043547~positive regulation of GTPase activity	2	10	0.0695741	40201, 42862	20	42	11096	26.419	1	0.370812	60.9718
GOTERM_BP_DIRECT	GO:0007611~learning or memory	2	10	0.0759555	31002, 248194	20	46	11096	24.1217	1	0.390529	64.3235
GOTERM_BP_DIRECT	GO:0000902~cell morphogenesis	2	10	0.0870233	31151, 64880	20	53	11096	20.9358	1	0.427137	69.5139
GOTERM_BP_DIRECT	GO:0040018~positive regulation of multicellular organism growth	2	10	0.0901624	39150, 64880	20	55	11096	20.1745	1	0.431491	70.8535
